# Supplementary material for: Validation of Intravoxel Incoherent Motion MRI Using Perfused Explanted Human Livers
Source: Magn Reson Med. 2025 Nov 14;95(4):2291–304. doi: 10.1002/mrm.70184 (PMC12850604; doi:10.1002/mrm.70184)
Supplement: Supplementary file 1 — Table S1: Individual measurements of estimated parameters obtained in this study. [file MRM-95-2291-s001.xlsx]

## Sheet: Donor Information & Flow Rates
Supporting Information for "Validation of Intravoxel Incoherent Motion MRI using Perfused Explanted Human Livers" by Simchick et al.
This sheet includes liver donor information, and ultrasonic flowmeter measurements for target total volumetric flow rates of 0.6, 0.9, and 1.2 L/min for each explanted liver.
See other sheets for preservation solution, STEAM-MRS, volumetric, and IVIM estimates.
Abbreviations: BMI = body mass index; DCD = death after circulatory death; DBD = donation after brain death; WIT = warm ischemic time; PV = portal vein; HA = hepatic artery.
Donor Information
Donor	Sex	Age (years)	BMI (kg/m^2)	Fibrosis Stage	Type of Death	Cause of Death	Reason Not Transplanted	Preservation Time Before Imaging (hrs)
1	F	62	25.6	F0	DCD (WIT 22mins)	Stroke	Logistics	22.5
2	M	69	26	F0	DCD (WIT 71mins)	Head Trauma	Excessive WIT	70.1
3	M	62	29.1	F0	DCD (WIT 24mins)	Stroke	Logistics + Steatotic	29
4	F	59	26.3	F1	DBD (No WIT)	Stroke	Fibrotic	46.1
5	M	49	46.4	F2	DBD (No WIT)	Anoxia	Fibrotic	56.5
6	F	49	33.1	F3	DCD (WIT 27mins)	Head Trauma	Fibrotic + Steatotic	81.3
7	F	60	34.3	F4	DCD (WIT 24mins)	Stroke	Fibrotic	41.7
8	F	59	26.7	F4	DCD (WIT 18mins)	Stroke	Fibrotic	42.1
Target Rate	Flowmeter Measurements (L/min)
Donor 1	Total	PV	HA
0.6
0.9
1.2
Donor 2	Total	PV	HA
0.6	0.612	0.53	0.082
0.9	0.902	0.766	0.136
1.2	1.276	1.06	0.216
Donor 3	Total	PV	HA
0.6	0.593	0.422	0.171
0.9	0.881	0.554	0.327
1.2	1.208	0.75	0.458
Donor 4	Total	PV	HA
0.6	0.595	0.43	0.165
0.9	0.896	0.65	0.246
1.2	1.195	0.815	0.38
Donor 5	Total	PV	HA
0.6	0.613	0.547	0.066
0.9	0.932	0.79	0.142
1.2	1.194	0.982	0.212
Donor 6	Total	PV	HA
0.6	0.604	0.53	0.074
0.9	0.91	0.8	0.11
1.2	1.185	1.005	0.18
Donor 7	Total	PV	HA
0.6	0.587	0.52	0.067
0.9	0.905	0.771	0.134
1.2	1.211	0.992	0.219
Donor 8	Total	PV	HA
0.6	0.59	0.347	0.243
0.9	0.89	0.521	0.369
1.2	1.179	0.688	0.491

## Sheet: Solution, MRS, & Volume
Preservation solution estimates from vials collected immediately before and after each explanted liver MR exam, and
STEAM-MRS and liver volume estimates obtained at total volumetric flow ratesof 0start, 0.6, 0.9, 1.2, and 0end L/min for each explanted liver.
Note: R1c corresponds to temporal effect corrected R1 (see Section 2.4.5 of main text for details).
Units for R1, R2, D, PDFF, and volume are s^(-1), s^(-1), mm^2/s, %, and cm^3 respectively.
Preservation Solution				STEAM-MRS						Volume
Donor 1	Before	After		Flow Rate	R1	R1c	R2	PDFF		Flow Rate	Volume
R1p	0.477573	0.481131		0start	0.97585		24.2429	5.40804		0start	1343.35
R2p	1.37416	1.60751		0.6	0.968426	1.01469	24.0747	5.42975		0.6	1343.49
Dp	0.00174697	0.00180366		0.9	0.918292	1.05708	22.6544	5.00699		0.9	1518.2
				1.2	0.935459	1.02799	23.0035	5.40953		1.2	1540.2
				0end						0end	1519.18
Donor 2	Before	After		Flow Rate	R1	R1c	R2	PDFF		Flow Rate	Volume
R1p	0.585558	0.556398		0start	1.17504		43.3155	3.39553		0start	1536.37
R2p	4.13752	3.76135		0.6	0.983361	1.02289	35.0596	3.39477		0.6	1739.81
Dp	0.00179053	0.00181555		0.9	0.954414	1.03347	34.0483	3.1914		0.9	1868.96
				1.2	0.949572	1.06815	33.4678	3.32799		1.2	1889.28
				0end	1.05647		39.3647	3.28464		0end	1622.25
Donor 3	Before	After		Flow Rate	R1	R1c	R2	PDFF		Flow Rate	Volume
R1p				0start	1.11778		33.7874	16.8799		0start	2328.12
R2p				0.6	1.04492	1.09119	36.3138	17.5248		0.6	2493.32
Dp				0.9	1.01951	1.11204	24.9756	12.8602		0.9	2649.25
				1.2	1.05623	1.19502	28.5996	14.1608		1.2	2804.42
				0end						0end
Donor 4	Before	After		Flow Rate	R1	R1c	R2	PDFF		Flow Rate	Volume
R1p	0.441382	0.490034		0start	1.22173		32.7109	4.24994		0start	1295.6
R2p	3.72056	4.75846		0.6	1.18607	1.2266	30.9303	3.98467		0.6	1337.89
Dp	0.00183684	0.00180052		0.9	1.17105	1.25211	29.3182	4.23643		0.9	1413
				1.2	1.1083	1.22989	27.2982	4.38687		1.2	1404.68
				0end	1.10013		27.9562	4.15205		0end	1282.76
Donor 5	Before	After		Flow Rate	R1	R1c	R2	PDFF		Flow Rate	Volume
R1p	0.588748	0.628283		0start	1.27701		61.2664	4.51812		0start	2671.78
R2p	3.35737	2.84216		0.6	1.31677	1.34542	69.3303	4.27859		0.6	2746.65
Dp	0.00174656	0.00168826		0.9	1.28029	1.33761	65.9472	4.16248		0.9	2803.95
				1.2	1.24499	1.33097	64.1587	4.05338		1.2	2941.69
				0end	1.19104		61.1846	4.24048		0end	2717.35
Donor 6	Before	After		Flow Rate	R1	R1c	R2	PDFF		Flow Rate	Volume
R1p				0start	1.27077		34.8166	25.7572		0start	1897.47
R2p				0.6	1.19876	1.2782	34.7544	27.991		0.6	2059.15
Dp				0.9	1.07962	1.2385	33.9467	26.9128		0.9	2013.6
				1.2	0.969855	1.20817	34.3718	27.7266		1.2	2168.37
				0end	1.03245		36.8823	34.4978		0end	2015.68
Donor 7	Before	After		Flow Rate	R1	R1c	R2	PDFF		Flow Rate	Volume
R1p	0.860097	0.809896		0start	0.986249		38.7493	3.07648		0start	1233.91
R2p	1.73952	2.17557		0.6	0.878682	0.918786	32.3963	4.0926		0.6	1337.74
Dp	0.00182945	0.00181081		0.9	0.833833	0.914041	30.6433	4.31408		0.9	1216.96
				1.2	0.808185	0.928498	29.2865	4.04115		1.2	1436.27
				0end	0.865937		35.2464	3.15318		0end	1274.3
Donor 8	Before	After		Flow Rate	R1	R1c	R2	PDFF		Flow Rate	Volume
R1p		0.467886		0start	0.803699		16.237	1.97082		0start	1827.39
R2p		3.97238		0.6	0.63924	0.688564	14.4766	1.37069		0.6	2031.48
Dp		0.00171231		0.9	0.638707	0.737356	14.4898	1.52183		0.9	2080.84
				1.2	0.631528	0.779503	14.2786	1.39246		1.2	2237.12
				0end	0.655724		15.6726	1.15234		0end	2110.82

## Sheet: IVIM
IVIM estimates obtained using the monopolar and b-M1-optimized IVIM acquisitions for total volumetric flow rates of 0start, 0.6, 0.9, 1.2, and 0end L/min for each explanted liver.
Note: Fc corresponds to relaxation-corrected F, while Dc corresponds to temporal effect corrected D (see Sections 2.4.4 and 2.4.5 of main text for details).
Note: Vb and D* could not be accurately estimated when flow=0 and Fc ≈ 0%.
Units for D, F, Fc, Vb, and D* are mm^2/s, %, %, mm/s, and mm^2/s, respectively.
Flow rate	Monopolar Acquisition						b-M1-optimized Acquisition
Donor 1	D	F	Fc	Vb	D*		D	Dc	F	Fc	Vb
0start	0.000704643	0.963155	0.38111				0.000891597		0.0398939	0.0121665
0.6	0.000769202	8.58508	3.58762	2.87148	0.0595986		0.00098587	0.000956767	9.09352	2.98585	3.96257
0.9	0.000809641	8.42808	3.73615	3.32412	0.0794312		0.00104711	0.000959801	9.44371	3.35324	4.5806
1.2	0.000797993	8.22962	3.59415	3.3819	0.0819959		0.00102761	0.000969404	9.65852	3.37511	4.62895
0end							0.000978904		0.356332	0.108911
Donor 2	D	F	Fc	Vb	D*		D	Dc	F	Fc	Vb
0start	0.000611578	2.83009	0.565975				0.000815287		0.387304	0.0510794
0.6	0.000727577	9.79519	2.54279	2.4934	0.0449021		0.000994746	0.000971734	10.6885	1.98917	3.70035
0.9	0.000741972	9.27735	2.50835	2.8694	0.0607014		0.00103213	0.000986105	10.6893	2.10434	4.30549
1.2	0.000759921	8.76277	2.42585	2.96668	0.064855		0.00106768	0.000998649	10.278	2.08609	4.71688
0end							0.000884323		0.856596	0.0900849
Donor 3	D	F	Fc	Vb	D*		D	Dc	F	Fc	Vb
0start	0.000680583	1.5388	0.446752				0.000892397		-0.902262	-0.188416
0.6	0.000692025	6.53881	1.96936	2.3505	0.0397452		0.000911424	0.000880542	6.68304	1.48385	3.58473
0.9	0.000697124	6.34112	1.907	2.36867	0.0403855		0.000949405	0.000887642	6.66272	1.47909	3.99234
1.2	0.000708211	6.00333	1.80087	2.34659	0.0395839		0.00096007	0.000867425	6.30993	1.39666	4.25425
0end
Donor 4	D	F	Fc	Vb	D*		D	Dc	F	Fc	Vb
0start	0.00062525	0.301472	0.116672				0.000751174		-0.25837	-0.0763851
0.6	0.000668025	5.96527	2.08282	2.04237	0.0301405		0.000821051	0.000793771	7.62833	2.01227	2.29393
0.9	0.000691166	7.2439	2.75868	2.75079	0.0546373		0.000867523	0.000812963	8.78111	2.57265	3.40342
1.2	0.000716024	6.96539	2.90566	3.21496	0.0745962		0.000898128	0.000816288	8.38101	2.74666	3.89535
0end							0.000833014		-0.548871	-0.122131
Donor 5	D	F	Fc	Vb	D*		D	Dc	F	Fc	Vb
0start	0.000891624	4.54958	0.293056				0.00114968		1.25564	0.0408956
0.6	0.000727602	24.167	1.29717	2.26439	0.0367119		0.00104498	0.00102827	26.9323	0.718732	2.18412
0.9	0.000691994	24.5036	1.55952	2.6335	0.0498869		0.00102605	0.00099262	26.9304	0.882019	2.49096
1.2	0.000665454	23.9992	1.65503	2.96202	0.0632867		0.00104753	0.000997394	25.4559	0.910085	2.95076
0end							0.00119982		2.25526	0.0742905
Donor 6	D	F	Fc	Vb	D*		D	Dc	F	Fc	Vb
0start	0.000353926	1.17719	0.251536				0.000526027		-0.702857	-0.10133
0.6	0.000430014	3.31093	0.815435	1.39457	0.0149089		0.000614825	0.000563988	1.96008	0.335662	1.90929
0.9	0.000450225	5.57943	1.43887	1.69509	0.0212389		0.000666654	0.00056498	5.35679	0.980339	2.20565
1.2	0.000474932	6.2416	1.55942	1.91425	0.0266255		0.000721132	0.000568621	6.29214	1.11337	2.9469
0end							0.000678539		-0.167715	-0.0282593
Donor 7	D	F	Fc	Vb	D*		D	Dc	F	Fc	Vb
0start	0.000701041	1.60634	0.305398				0.000855616		0.12828	0.0165976
0.6	0.000775606	8.47488	1.97279	1.9964	0.0288092		0.000996033	0.000960736	7.31503	1.2051	3.20287
0.9	0.000800346	8.24967	2.0677	1.93065	0.0270342		0.00100844	0.00093784	6.97294	1.26038	3.09789
1.2	0.000826931	8.42355	2.24505	1.91063	0.0265082		0.00103294	0.000927049	6.68232	1.29936	2.92546
0end							0.000961509		0.691942	0.0742604
Donor 8	D	F	Fc	Vb	D*		D	Dc	F	Fc	Vb
0start	0.000778872	1.58584	1.00745				0.000938359		-1.22803	-0.676624
0.6	0.000954423	3.95197	2.66471	1.59932	0.0190575		0.00112015	0.00108622	2.41923	1.44528	4.14825
0.9	0.000973373	4.24008	2.85917	1.63936	0.019924		0.00117482	0.00110697	2.65961	1.58876	3.73978
1.2	0.000994074	4.32874	2.93946	1.62244	0.0195568		0.00119261	0.00109082	2.76781	1.66928	3.76572
0end							0.00104014		0.0738406	0.0418237
